# Supplementary material for: Gut Microbiota, in the Halfway between Nutrition and Lung Function
Source: Nutrients. 2021 May 19;13(5):1716. doi: 10.3390/nu13051716 (PMC8159117; doi:10.3390/nu13051716)
Supplement: Supplementary file 1 [file nutrients-13-01716-s001.zip]

Archive with 1 entries (1 files):
- nutrients-1175356-supplementary.pdf
